# Supplementary material for: A Novel 3D-Printed Flow Cell Design for In Operando Disposable Printed Electrode Replacement: Improving Continuous Methylene Blue Determination
Source: Micromachines (Basel). 2026 Mar 5;17(3):325. doi: 10.3390/mi17030325 (PMC13029348; doi:10.3390/mi17030325)
Supplement: Supplementary file 1 [file micromachines-17-00325-s001.zip]

Archive with 2 entries (2 files):
- Supplementary information.pdf
- Supplementary Video 1.mp4
